# Supplementary material for: Circulating fibroblast activation protein activity and antigen levels correlate strongly when measured in liver disease and coronary heart disease
Source: PLoS One. 2017 Jun 5;12(6):e0178987. doi: 10.1371/journal.pone.0178987 (PMC5459491; doi:10.1371/journal.pone.0178987)
Supplement: S1 Data — (XLSX) [file pone.0178987.s001.xlsx]

## Sheet: Sheet1
ATTACid	Ptno_HCV	Sampleno_HCV	Pre_post_Tx	case_control	Age	Gender	BMI	cFAPact	cFAPag	LN_cFAPact	LN_cFAPag
4	na	na	9	1	39,27	1	29,26	390,3	44,36	5,97	3,79		ATTACid	ID number of ATTAC individuals
5	na	na	9	1	44,68	1	25,65	210,0	55,41	5,35	4,01		Ptno_HCV	Patient number of HVC patients; na: not applicable
7	na	na	9	1	43,30	1	33,08	763,5	108,70	6,64	4,69		Sampleno_HCV	Sample number per HCV patient; na: not applicable
8	na	na	9	1	36,04	1	29,07	815,6	121,96	6,70	4,80		Pre_post_Tx	0: Pre-Tx; 1: Post-Tx; 2: control
9	na	na	9	1	35,98	1	35,49	734,3	76,54	6,60	4,34		case_control	0: Controls; 1: MI patients; 2: HCV patients
10	na	na	2	0	35,90	0	23,81	308,6	65,25	5,73	4,18		Age	Age
11	na	na	2	0	44,91	1	24,31	732,9	92,32	6,60	4,53		Gender	0: female ; 1: male
12	na	na	9	1	38,96	1	22,64	609,0	65,64	6,41	4,18		BMI	BMI
13	na	na	2	0	38,92	1	26,54	839,5	106,60	6,73	4,67		cFAPact	cFAP activity (pmol AMC/min/ml)
14	na	na	9	1	44,16	1	21,10	531,2	66,43	6,28	4,20		cFAPag	cFAP antigen (ng/ml)
15	na	na	9	1	44,45	1	25,98	726,1	108,70	6,59	4,69		LN_cFAPact	LN cFAP activity
16	na	na	2	0	43,39	0	35,20	519,3	94,53	6,25	4,55		LN_cFAPag	LN cFAP antigen
17	na	na	9	1	49,80	0	32,74	938,2	113,69	6,84	4,73
18	na	na	9	1	38,14	0	22,86	586,8	102,66	6,37	4,63
19	na	na	9	1	36,20	1	23,85	246,8	36,41	5,51	3,59
20	na	na	2	0	36,94	0	20,55	565,7	78,82	6,34	4,37
21	na	na	2	0	36,31	0	25,56	521,0	122,46	6,26	4,81
23	na	na	9	1	41,30	1	28,74	388,6	83,45	5,96	4,42
24	na	na	9	1	39,55	1	24,86	735,4	129,23	6,60	4,86
25	na	na	9	1	48,08	0	30,12	358,8	77,99	5,88	4,36
27	na	na	9	1	44,37	1	28,82	486,6	51,48	6,19	3,94
28	na	na	2	0	43,37	0	25,21	333,2	77,99	5,81	4,36
29	na	na	9	1	42,69	1	27,45	592,7	81,34	6,38	4,40
30	na	na	9	1	47,24	0	29,74	454,8	72,65	6,12	4,29
31	na	na	2	0	32,05	1	19,58	317,2	54,09	5,76	3,99
32	na	na	2	0	32,65	0	22,65	388,6	60,76	5,96	4,11
33	na	na	9	1	47,12	0	22,23	603,8	89,04	6,40	4,49
35	na	na	9	1	39,84	1	35,65	480,0	71,03	6,17	4,26
36	na	na	9	1	34,34	1	28,71	596,4	115,13	6,39	4,75
37	na	na	2	0	31,46	0	39,10	403,7	73,05	6,00	4,29
38	na	na	2	0	38,71	0	29,39	394,3	57,50	5,98	4,05
39	na	na	9	1	43,57	1	35,36	1392,0	169,03	7,24	5,13
40	na	na	9	1	30,35	1	21,51	710,7	87,81	6,57	4,48
41	na	na	2	0	35,61	0	35,00	509,3	67,51	6,23	4,21
42	na	na	2	0	24,41	0	19,48	431,9	74,52	6,07	4,31
43	na	na	2	0	30,06	1	22,98	595,5	68,21	6,39	4,22
44	na	na	2	0	24,81	0	20,34	772,5	94,55	6,65	4,55
45	na	na	9	1	39,50	1	26,83	1032,0	118,97	6,94	4,78
46	na	na	2	0	42,93	1	27,68	1518,0	169,23	7,33	5,13
48	na	na	9	1	40,80	0	26,30	538,6	67,97	6,29	4,22
50	na	na	2	0	42,79	1	24,66	613,2	73,10	6,42	4,29
53	na	na	9	1	53,25	0	24,30	303,0	69,36	5,71	4,24
55	na	na	2	0	43,20	1	26,02	785,0	76,42	6,67	4,34
57	na	na	2	0	37,75	0	24,90	756,4	103,52	6,63	4,64
59	na	na	9	1	37,43	1	30,74	744,2	101,19	6,61	4,62
60	na	na	9	1	35,38	1	36,71	580,1	188,23	6,36	5,24
63	na	na	2	0	32,35	0	25,97	502,9	85,59	6,22	4,45
66	na	na	9	1	54,26	0	23,24	609,0	100,16	6,41	4,61
67	na	na	2	0	28,72	1	26,56	862,9	91,29	6,76	4,51
68	na	na	9	1	49,19	0	27,01	399,0	118,42	5,99	4,77
69	na	na	9	1	45,33	1	28,72	333,6	50,26	5,81	3,92
70	na	na	9	1	32,64	1	23,92	371,1	119,79	5,92	4,79
71	na	na	2	0	44,73	0	21,89	415,8	46,16	6,03	3,83
72	na	na	9	1	38,52	1	28,08	355,6	63,16	5,87	4,15
73	na	na	2	0	30,54	0	23,71	328,7	53,10	5,80	3,97
74	na	na	9	1	46,27	0	23,88	261,1	42,12	5,56	3,74
75	na	na	9	1	43,01	0	19,72	321,9	38,55	5,77	3,65
76	na	na	9	1	38,09	1	29,32	790,0	100,67	6,67	4,61
77	na	na	2	0	36,75	1	23,85	457,2	60,44	6,13	4,10
78	na	na	9	1	53,66	0	26,40	404,3	62,71	6,00	4,14
79	na	na	9	1	36,73	1	27,45	622,8	70,36	6,43	4,25
80	na	na	9	1	38,97	1	26,22	1009,0	94,45	6,92	4,55
81	na	na	2	0	35,69	1	24,40	614,4	66,94	6,42	4,20
82	na	na	2	0	41,31	1	28,67	773,5	95,17	6,65	4,56
83	na	na	9	1	53,62	0	26,18	232,7	86,94	5,45	4,47
84	na	na	2	0	53,59	0	26,77	610,2	101,34	6,41	4,62
85	na	na	9	1	48,15	0	27,10	9999,0	69,42	9999,00	4,24
86	na	na	2	0	43,17	0	30,84	273,0	80,20	5,61	4,38
87	na	na	9	1	42,31	0	20,08	475,6	71,15	6,16	4,26
88	na	na	2	0	34,21	0	19,61	206,8	103,56	5,33	4,64
89	na	na	9	1	38,65	1	18,48	603,6	129,09	6,40	4,86
90	na	na	9	1	54,23	0	30,12	1146,0	179,84	7,04	5,19
91	na	na	2	0	53,44	0	33,66	951,6	123,90	6,86	4,82
92	na	na	9	1	28,04	1	28,34	1354,0	148,66	7,21	5,00
93	na	na	9	1	52,54	0	32,39	534,5	81,03	6,28	4,39
96	na	na	2	0	36,16	1	27,76	944,6	170,07	6,85	5,14
97	na	na	2	0	33,67	1	20,90	765,2	155,66	6,64	5,05
98	na	na	2	0	41,89	0	21,77	613,3	87,80	6,42	4,48
100	na	na	2	0	33,30	1	25,31	115,5	131,21	4,75	4,88
104	na	na	2	0	43,12	0	25,95	787,8	104,49	6,67	4,65
107	na	na	9	1	39,67	0	30,80	563,3	86,77	6,33	4,46
109	na	na	9	1	45,25	1	30,68	475,2	95,17	6,16	4,56
110	na	na	2	0	27,22	0	21,23	453,4	121,85	6,12	4,80
111	na	na	9	1	43,20	1	19,94	514,6	65,10	6,24	4,18
112	na	na	2	0	28,02	0	21,30	481,1	59,23	6,18	4,08
114	na	na	9	1	55,02	0	26,49	839,5	93,57	6,73	4,54
115	na	na	9	1	44,47	1	35,65	880,5	121,04	6,78	4,80
116	na	na	2	0	45,96	0	33,26	244,5	46,11	5,50	3,83
117	na	na	9	1	53,54	0	34,45	626,3	78,06	6,44	4,36
118	na	na	2	0	50,81	0	25,71	734,6	95,76	6,60	4,56
120	na	na	9	1	53,42	0	26,73	647,2	90,17	6,47	4,50
121	na	na	9	1	45,05	1	20,80	482,2	81,32	6,18	4,40
122	na	na	9	1	44,61	1	30,76	1019,0	53,53	6,93	3,98
123	na	na	2	0	42,03	1	24,57	1006,0	108,99	6,91	4,69
124	na	na	2	0	32,85	0	24,45	842,0	93,17	6,74	4,53
125	na	na	2	0	35,80	1	28,09	765,2	93,60	6,64	4,54
126	na	na	9	1	45,05	1	27,46	394,1	74,93	5,98	4,32
127	na	na	2	0	31,72	0	32,30	671,6	98,59	6,51	4,59
129	na	na	2	0	30,76	0	21,91	284,4	93,17	5,65	4,53
131	na	na	9	1	41,64	1	22,49	477,4	81,12	6,17	4,40
132	na	na	2	0	38,81	0	26,96	9999,0	92,10	9999,00	4,52
135	na	na	2	0	32,07	1	20,22	1527,0	152,99	7,33	5,03
137	na	na	2	0	54,98	0	26,89	388,7	100,99	5,96	4,62
138	na	na	2	0	41,03	0	25,82	669,5	60,71	6,51	4,11
139	na	na	9	1	44,74	0	27,70	456,1	69,05	6,12	4,23
141	na	na	2	0	40,28	1	22,47	1170,0	152,23	7,06	5,03
142	na	na	9	1	43,72	1	24,67	1269,0	151,48	7,15	5,02
143	na	na	2	0	41,95	0	21,76	965,3	131,90	6,87	4,88
144	na	na	9	1	28,13	1	29,43	888,6	104,75	6,79	4,65
145	na	na	9	1	44,50	0	27,34	602,2	75,75	6,40	4,33
146	na	na	2	0	45,99	1	30,02	523,3	87,41	6,26	4,47
147	na	na	9	1	44,27	1	38,89	406,8	62,68	6,01	4,14
148	na	na	9	1	52,11	0	27,89	440,7	68,85	6,09	4,23
151	na	na	9	1	39,32	1	34,34	1116,0	113,73	7,02	4,73
152	na	na	2	0	33,95	0	26,35	766,2	88,89	6,64	4,49
154	na	na	9	1	49,36	0	26,03	828,2	103,42	6,72	4,64
155	na	na	9	1	50,93	0	19,49	1074,0	131,66	6,98	4,88
158	na	na	9	1	45,58	0	29,76	689,5	65,74	6,54	4,19
161	na	na	2	0	31,67	0	19,72	545,8	68,15	6,30	4,22
162	na	na	2	0	35,02	1	28,05	1156,0	122,47	7,05	4,81
165	na	na	2	0	41,44	1	24,07	714,5	86,23	6,57	4,46
167	na	na	2	0	30,70	1	31,17	581,3	71,62	6,37	4,27
170	na	na	2	0	43,40	1	26,56	1161,0	93,17	7,06	4,53
173	na	na	2	0	28,12	1	28,72	636,1	74,57	6,46	4,31
175	na	na	2	0	50,44	0	23,67	905,4	99,54	6,81	4,60
177	na	na	9	1	43,66	1	29,19	927,4	88,30	6,83	4,48
178	na	na	2	0	36,17	0	23,88	834,1	80,31	6,73	4,39
179	na	na	9	1	46,49	0	26,58	846,9	74,87	6,74	4,32
180	na	na	9	1	35,18	1	29,67	868,7	66,02	6,77	4,19
181	na	na	2	0	26,32	1	28,73	887,6	89,75	6,79	4,50
182	na	na	2	0	17,70	1	25,88	1666,0	174,86	7,42	5,16
186	na	na	2	0	32,09	0	22,23	772,0	75,02	6,65	4,32
187	na	na	9	1	43,84	1	33,13	1095,0	101,93	7,00	4,62
188	na	na	2	0	41,48	1	27,40	1331,0	140,69	7,19	4,95
189	na	na	9	1	36,99	0	27,34	543,6	72,65	6,30	4,29
190	na	na	9	1	38,47	0	25,31	609,3	45,54	6,41	3,82
192	na	na	2	0	22,13	0	20,02	404,6	56,40	6,00	4,03
193	na	na	2	0	39,97	1	24,81	692,1	64,75	6,54	4,17
194	na	na	9	1	35,45	1	20,90	692,8	53,48	6,54	3,98
195	na	na	9	1	31,17	0	24,02	1003,0	94,83	6,91	4,55
196	na	na	9	1	32,93	0	33,35	774,4	73,60	6,65	4,30
197	na	na	9	1	43,22	1	23,67	2013,0	170,01	7,61	5,14
198	na	na	9	1	44,49	0	29,75	1039,0	81,81	6,95	4,40
199	na	na	9	1	55,07	0	30,48	1438,0	131,42	7,27	4,88
201	na	na	9	1	44,86	1	25,50	714,4	78,56	6,57	4,36
202	na	na	2	0	39,42	0	35,11	737,0	101,81	6,60	4,62
203	na	na	2	0	42,92	0	29,05	1135,0	120,06	7,03	4,79
204	na	na	9	1	42,25	1	33,77	1007,0	96,56	6,91	4,57
205	na	na	2	0	20,36	0	27,55	1078,0	102,00	6,98	4,62
207	na	na	2	0	40,99	0	28,09	874,7	81,63	6,77	4,40
208	na	na	9	1	50,56	0	22,59	742,9	69,24	6,61	4,24
210	na	na	2	0	39,50	1	22,96	958,7	98,11	6,87	4,59
211	na	na	2	0	29,77	1	24,26	951,1	125,79	6,86	4,83
213	na	na	2	0	39,13	0	26,30	770,7	88,62	6,65	4,48
214	na	na	2	0	38,13	0	26,72	499,9	68,73	6,21	4,23
215	na	na	2	0	25,71	0	23,83	452,8	59,60	6,12	4,09
216	na	na	2	0	32,47	1	21,39	493,5	62,60	6,20	4,14
217	na	na	2	0	29,93	1	25,28	693,9	73,25	6,54	4,29
218	na	na	2	0	30,46	0	20,17	723,2	89,55	6,58	4,49
219	na	na	2	0	31,38	1	21,74	535,9	80,72	6,28	4,39
221	na	na	9	1	36,72	0	20,08	509,3	57,78	6,23	4,06
222	na	na	2	0	40,70	1	25,38	948,2	119,43	6,85	4,78
224	na	na	2	0	25,55	0	25,65	682,4	77,49	6,53	4,35
225	na	na	9	1	44,27	1	27,41	807,7	105,56	6,69	4,66
226	na	na	2	0	30,89	1	40,59	1022,0	120,90	6,93	4,79
227	na	na	9	1	42,60	1	21,13	552,4	50,64	6,31	3,92
228	na	na	9	1	44,32	1	24,62	495,0	80,18	6,20	4,38
229	na	na	9	1	52,97	0	26,89	914,4	121,33	6,82	4,80
231	na	na	2	0	35,92	0	25,14	426,6	92,94	6,06	4,53
232	na	na	9	1	40,56	1	26,42	815,7	101,22	6,70	4,62
233	na	na	2	0	36,59	0	26,90	747,6	101,61	6,62	4,62
236	na	na	2	0	49,31	0	21,20	530,7	74,31	6,27	4,31
240	na	na	2	0	38,17	0	24,91	494,0	85,58	6,20	4,45
241	na	na	9	1	42,22	1	30,86	879,8	131,49	6,78	4,88
242	na	na	9	1	37,96	0	27,14	747,0	106,73	6,62	4,67
243	na	na	9	1	47,75	0	24,39	851,7	109,61	6,75	4,70
245	na	na	2	0	51,91	0	28,96	419,1	70,78	6,04	4,26
246	na	na	2	0	23,20	0	23,11	557,8	81,89	6,32	4,41
247	na	na	2	0	31,38	1	21,79	515,8	99,00	6,25	4,60
248	na	na	9	1	42,23	1	19,94	606,6	111,94	6,41	4,72
249	na	na	2	0	30,90	0	22,20	746,3	137,38	6,62	4,92
250	na	na	2	0	30,88	1	19,60	800,5	135,05	6,69	4,91
252	na	na	9	1	43,10	1	27,77	565,5	85,75	6,34	4,45
253	na	na	9	1	46,66	0	20,34	556,2	69,61	6,32	4,24
259	na	na	9	1	50,46	0	34,24	970,4	144,93	6,88	4,98
260	na	na	9	1	28,87	1	27,74	756,5	111,36	6,63	4,71
261	na	na	9	1	44,81	1	30,86	460,4	82,23	6,13	4,41
262	na	na	2	0	39,38	0	23,05	650,6	95,86	6,48	4,56
263	na	na	9	1	40,84	0	18,78	414,1	88,24	6,03	4,48
264	na	na	9	1	39,22	1	29,07	2143,0	203,52	7,67	5,32
265	na	na	9	1	51,92	0	29,04	976,9	190,25	6,88	5,25
267	na	na	9	1	45,54	1	25,31	690,9	90,04	6,54	4,50
268	na	na	9	1	41,19	1	27,22	1168,0	159,00	7,06	5,07
269	na	na	9	1	41,18	1	28,41	1256,0	152,44	7,14	5,03
270	na	na	9	1	43,65	1	24,52	746,9	100,49	6,62	4,61
271	na	na	9	1	45,52	1	28,36	687,9	94,21	6,53	4,55
272	na	na	9	1	52,51	0	23,32	1016,0	142,10	6,92	4,96
273	na	na	2	0	37,91	0	19,57	522,7	79,80	6,26	4,38
274	na	na	2	0	46,81	0	28,73	463,0	92,58	6,14	4,53
275	na	na	9	1	53,74	0	36,57	489,3	78,25	6,19	4,36
276	na	na	9	1	45,16	1	17,44	502,7	98,44	6,22	4,59
277	na	na	9	1	51,66	0	37,78	458,5	67,66	6,13	4,21
279	na	na	9	1	46,67	0	22,57	1042,0	154,57	6,95	5,04
280	na	na	9	1	50,93	0	25,56	415,0	54,05	6,03	3,99
282	na	na	9	1	44,78	1	20,15	775,8	135,68	6,65	4,91
284	na	na	2	0	35,11	1	23,48	456,8	97,38	6,12	4,58
286	na	na	2	0	47,49	0	22,31	339,5	64,10	5,83	4,16
288	na	na	2	0	25,70	1	23,92	416,0	72,42	6,03	4,28
291	na	na	2	0	38,03	1	27,46	639,3	108,12	6,46	4,68
293	na	na	2	0	42,51	1	23,85	535,8	86,63	6,28	4,46
294	na	na	9	1	48,62	0	23,19	658,6	143,99	6,49	4,97
295	na	na	9	1	52,90	0	25,47	464,5	87,04	6,14	4,47
296	na	na	9	1	40,06	1	26,64	389,8	87,45	5,97	4,47
297	na	na	2	0	36,35	0	25,53	441,5	101,41	6,09	4,62
299	na	na	2	0	41,33	0	23,51	833,1	150,49	6,73	5,01
300	na	na	9	1	32,64	0	21,55	450,1	110,54	6,11	4,71
301	na	na	2	0	41,92	0	20,55	362,6	86,84	5,89	4,46
302	na	na	2	0	32,25	0	22,96	429,3	99,28	6,06	4,60
303	na	na	2	0	35,09	1	29,23	655,3	126,43	6,49	4,84
305	na	na	9	1	44,83	1	26,47	1173,0	185,84	7,07	5,22
306	na	na	2	0	41,93	0	23,81	399,3	119,52	5,99	4,78
307	na	na	2	0	45,31	1	23,57	1519,0	155,53	7,33	5,05
308	na	na	2	0	37,07	0	24,38	422,1	106,81	6,05	4,67
309	na	na	2	0	49,59	0	26,93	384,4	90,10	5,95	4,50
310	na	na	2	0	36,13	0	25,39	577,2	127,14	6,36	4,85
311	na	na	9	1	44,90	1	30,19	525,5	110,54	6,26	4,71
312	na	na	9	1	49,80	0	27,61	433,5	85,42	6,07	4,45
313	na	na	2	0	55,98	0	41,37	481,3	99,43	6,18	4,60
314	na	na	2	0	42,93	1	24,93	607,6	110,68	6,41	4,71
315	na	na	2	0	45,07	1	26,88	498,6	77,37	6,21	4,35
316	na	na	9	1	42,78	1	27,77	414,9	54,30	6,03	3,99
317	na	na	2	0	42,89	0	21,80	475,7	72,01	6,16	4,28
318	na	na	2	0	49,43	0	23,26	497,9	79,54	6,21	4,38
319	na	na	9	1	39,92	1	29,63	783,7	112,09	6,66	4,72
320	na	na	2	0	31,29	0	26,93	427,6	59,35	6,06	4,08
321	na	na	2	0	41,34	1	25,46	465,8	72,01	6,14	4,28
322	na	na	9	1	42,89	1	33,86	652,3	107,48	6,48	4,68
324	na	na	9	1	33,36	1	21,20	396,6	68,66	5,98	4,23
325	na	na	9	1	37,97	1	25,38	598,7	105,70	6,39	4,66
326	na	na	2	0	38,48	0	34,42	593,9	93,10	6,39	4,53
327	na	na	2	0	50,03	0	22,27	508,1	96,54	6,23	4,57
328	na	na	2	0	36,65	1	24,62	676,2	103,53	6,52	4,64
329	na	na	2	0	42,31	0	26,18	588,7	105,30	6,38	4,66
330	na	na	2	0	45,10	1	29,57	658,0	126,11	6,49	4,84
331	na	na	2	0	39,65	1	28,39	768,7	110,68	6,64	4,71
333	na	na	2	0	44,25	1	24,34	673,9	105,10	6,51	4,65
334	na	na	9	1	40,29	0	20,32	520,7	93,29	6,26	4,54
335	na	na	2	0	44,30	0	23,51	428,0	82,65	6,06	4,41
337	na	na	2	0	34,18	0	22,95	587,6	112,49	6,38	4,72
338	na	na	9	1	43,94	0	27,18	413,1	70,94	6,02	4,26
339	na	na	2	0	29,89	0	28,41	678,5	121,09	6,52	4,80
341	na	na	2	0	42,83	1	23,45	722,1	131,42	6,58	4,88
342	na	na	2	0	53,71	0	27,78	629,8	98,08	6,45	4,59
343	na	na	9	1	45,62	1	28,03	332,1	47,86	5,81	3,87
344	na	na	2	0	45,28	1	17,92	598,6	114,93	6,39	4,74
345	na	na	9	1	35,83	1	33,39	664,6	116,15	6,50	4,75
347	na	na	2	0	44,54	1	22,68	684,9	109,48	6,53	4,70
349	na	na	9	1	39,39	1	29,41	707,9	102,16	6,56	4,63
350	na	na	2	0	35,41	0	34,02	737,9	113,50	6,60	4,73
351	na	na	9	1	41,72	0	24,61	622,3	117,17	6,43	4,76
352	na	na	2	0	36,35	0	28,37	436,3	72,02	6,08	4,28
353	na	na	9	1	47,75	0	24,09	462,9	69,91	6,14	4,25
354	na	na	9	1	38,59	1	22,99	277,3	41,85	5,63	3,73
355	na	na	2	0	37,00	0	24,68	464,3	83,79	6,14	4,43
356	na	na	2	0	34,26	0	22,06	397,9	69,04	5,99	4,23
357	na	na	9	1	53,93	0	27,05	910,6	168,69	6,81	5,13
358	na	na	9	1	45,49	1	29,01	578,7	113,62	6,36	4,73
360	na	na	2	0	40,04	1	21,16	710,3	106,58	6,57	4,67
361	na	na	9	1	43,48	1	22,26	726,7	131,69	6,59	4,88
362	na	na	2	0	41,52	0	25,04	388,4	56,83	5,96	4,04
363	na	na	9	1	42,81	0	26,13	372,7	67,48	5,92	4,21
364	na	na	2	0	43,15	0	21,47	348,5	59,15	5,85	4,08
365	na	na	9	1	43,01	1	26,31	644,4	109,24	6,47	4,69
366	na	na	2	0	43,05	0	22,14	537,9	92,49	6,29	4,53
367	na	na	2	0	42,80	0	24,91	605,2	124,35	6,41	4,82
369	na	na	9	1	45,30	0	31,57	572,4	109,04	6,35	4,69
370	na	na	2	0	42,89	0	27,68	456,7	64,04	6,12	4,16
371	na	na	9	1	45,14	0	27,94	813,5	120,87	6,70	4,79
372	na	na	2	0	51,70	0	27,73	741,0	109,24	6,61	4,69
373	na	na	9	1	36,81	1	28,98	646,6	99,93	6,47	4,60
374	na	na	2	0	29,35	0	26,85	505,4	95,20	6,23	4,56
375	na	na	2	0	28,51	1	23,04	816,4	96,77	6,70	4,57
376	na	na	2	0	38,27	1	19,57	739,9	83,23	6,61	4,42
378	na	na	2	0	25,10	0	23,94	702,9	82,31	6,56	4,41
379	na	na	2	0	57,34	0	22,41	1077,0	110,69	6,98	4,71
380	na	na	2	0	45,76	0	20,32	821,5	112,57	6,71	4,72
381	na	na	9	1	47,02	0	29,21	423,8	72,90	6,05	4,29
382	na	na	2	0	35,13	0	27,31	1293,0	187,44	7,16	5,23
383	na	na	2	0	41,38	0	27,99	748,7	116,79	6,62	4,76
384	na	na	2	0	54,03	0	23,12	366,5	46,84	5,90	3,85
385	na	na	2	0	48,19	0	21,30	836,9	114,88	6,73	4,74
386	na	na	9	1	40,70	1	22,92	432,3	68,86	6,07	4,23
387	na	na	2	0	45,41	1	28,09	497,4	67,48	6,21	4,21
388	na	na	2	0	42,93	0	27,10	532,3	78,28	6,28	4,36
389	na	na	2	0	29,41	1	29,11	646,6	98,14	6,47	4,59
390	na	na	2	0	37,45	0	24,34	449,8	58,32	6,11	4,07
392	na	na	2	0	44,85	1	25,80	598,2	73,05	6,39	4,29
393	na	na	2	0	31,39	1	24,11	803,9	110,05	6,69	4,70
394	na	na	2	0	31,78	0	20,44	489,1	85,15	6,19	4,44
395	na	na	2	0	47,15	0	23,23	503,0	73,05	6,22	4,29
396	na	na	2	0	46,83	0	25,46	707,4	123,68	6,56	4,82
397	na	na	2	0	27,64	0	19,25	777,9	103,34	6,66	4,64
398	na	na	2	0	49,80	0	42,05	722,2	117,82	6,58	4,77
399	na	na	9	1	43,06	1	27,97	1084,0	176,79	6,99	5,17
400	na	na	9	1	41,53	1	29,26	728,3	104,75	6,59	4,65
401	na	na	2	0	42,22	0	35,43	770,6	126,33	6,65	4,84
402	na	na	9	1	34,76	1	30,85	525,0	93,95	6,26	4,54
403	na	na	2	0	51,49	0	22,21	571,8	69,29	6,35	4,24
404	na	na	2	0	41,72	0	20,15	410,1	61,33	6,02	4,12
405	na	na	2	0	19,45	0	23,51	561,2	82,96	6,33	4,42
406	na	na	2	0	45,88	0	18,87	450,8	64,28	6,11	4,16
407	na	na	2	0	55,37	0	22,06	766,8	93,00	6,64	4,53
408	na	na	9	1	35,53	0	31,12	625,4	88,29	6,44	4,48
409	na	na	2	0	31,92	0	21,60	803,4	125,22	6,69	4,83
410	na	na	2	0	37,63	1	27,29	526,6	65,27	6,27	4,18
412	na	na	2	0	41,93	1	20,23	573,0	94,72	6,35	4,55
413	na	na	9	1	46,00	1	24,42	571,1	71,85	6,35	4,27
414	na	na	2	0	33,05	1	22,75	785,7	103,54	6,67	4,64
415	na	na	9	1	51,23	0	39,76	699,6	82,78	6,55	4,42
416	na	na	9	1	38,83	1	24,11	623,3	79,36	6,44	4,37
417	na	na	2	0	34,52	0	27,18	703,1	102,34	6,56	4,63
418	na	na	2	0	44,51	0	20,81	364,4	49,98	5,90	3,91
419	na	na	2	0	48,81	0	25,40	671,3	103,34	6,51	4,64
420	na	na	2	0	26,44	1	24,19	431,9	67,94	6,07	4,22
421	na	na	2	0	44,90	0	19,96	477,3	69,97	6,17	4,25
422	na	na	9	1	46,30	0	32,53	439,3	64,28	6,09	4,16
424	na	na	9	1	47,26	0	28,13	529,5	65,44	6,27	4,18
426	na	na	2	0	33,19	1	22,20	421,7	70,14	6,04	4,25
427	na	na	2	0	41,03	1	21,88	587,6	63,62	6,38	4,15
428	na	na	9	1	45,64	1	24,06	717,6	94,14	6,58	4,54
430	na	na	2	0	46,89	0	23,84	555,0	57,88	6,32	4,06
431	na	na	9	1	49,40	0	28,35	582,0	81,25	6,37	4,40
432	na	na	9	1	42,20	0	35,49	490,6	67,98	6,20	4,22
434	na	na	2	0	24,71	0	18,67	950,2	103,22	6,86	4,64
435	na	na	2	0	29,75	0	20,69	307,4	60,47	5,73	4,10
437	na	na	9	1	37,82	1	23,25	442,9	57,15	6,09	4,05
438	na	na	2	0	44,87	0	22,35	492,5	57,88	6,20	4,06
439	na	na	2	0	51,79	0	36,14	582,1	75,12	6,37	4,32
441	na	na	2	0	22,95	0	16,26	496,1	78,27	6,21	4,36
442	na	na	2	0	21,09	0	19,36	592,6	77,87	6,38	4,36
445	na	na	2	0	38,35	1	22,94	760,5	83,25	6,63	4,42
449	na	na	2	0	42,63	1	42,51	445,9	90,17	6,10	4,50
450	na	na	2	0	33,39	0	24,86	876,9	129,53	6,78	4,86
451	na	na	2	0	28,96	0	26,72	998,6	108,66	6,91	4,69
452	na	na	2	0	30,84	0	21,38	944,5	131,18	6,85	4,88
453	na	na	9	1	33,34	1	27,47	449,0	56,42	6,11	4,03
456	na	na	9	1	39,45	1	25,06	833,2	100,87	6,73	4,61
457	na	na	9	1	42,89	0	34,37	377,8	50,81	5,93	3,93
458	na	na	9	1	26,29	1	18,21	667,2	89,76	6,50	4,50
459	na	na	9	1	41,66	1	26,86	683,4	92,65	6,53	4,53
461	na	na	9	1	37,32	1	23,55	1055,0	108,88	6,96	4,69
462	na	na	9	1	52,67	0	27,85	655,4	70,86	6,49	4,26
464	na	na	9	1	34,83	1	29,35	549,6	52,79	6,31	3,97
465	na	na	2	0	37,49	1	24,78	626,6	71,05	6,44	4,26
466	na	na	2	0	34,82	0	27,73	592,5	57,70	6,38	4,06
467	na	na	2	0	36,99	1	32,46	739,3	72,19	6,61	4,28
468	na	na	2	0	34,20	0	26,17	779,1	97,08	6,66	4,58
469	na	na	9	1	41,67	1	27,17	1015,0	97,71	6,92	4,58
470	na	na	2	0	35,62	1	21,85	843,6	94,40	6,74	4,55
471	na	na	2	0	40,59	0	22,20	854,9	102,05	6,75	4,63
472	na	na	2	0	44,01	0	22,32	765,1	109,22	6,64	4,69
473	na	na	2	0	46,73	1	22,44	425,1	61,77	6,05	4,12
474	na	na	2	0	44,56	1	21,20	869,6	149,09	6,77	5,00
475	na	na	2	0	43,89	0	22,05	864,4	128,69	6,76	4,86
476	na	na	2	0	55,17	0	21,71	516,0	67,22	6,25	4,21
477	na	na	2	0	43,59	0	27,53	653,2	78,39	6,48	4,36
478	na	na	2	0	39,99	0	18,94	752,8	81,67	6,62	4,40
479	na	na	2	0	37,68	1	22,35	663,7	122,72	6,50	4,81
482	na	na	2	0	37,59	0	28,73	660,5	147,30	6,49	4,99
483	na	na	9	1	38,89	1	22,82	602,6	120,59	6,40	4,79
485	na	na	9	1	52,82	0	22,48	576,6	104,99	6,36	4,65
486	na	na	2	0	44,91	0	28,41	543,2	82,99	6,30	4,42
487	na	na	9	1	34,42	1	25,62	297,6	123,85	5,70	4,82
488	na	na	2	0	37,69	0	24,03	1006,0	160,80	6,91	5,08
489	na	na	9	1	49,14	0	19,36	359,4	61,17	5,88	4,11
490	na	na	9	1	44,53	1	27,77	584,9	80,57	6,37	4,39
491	na	na	2	0	44,39	0	24,46	469,0	86,35	6,15	4,46
492	na	na	9	1	45,64	0	28,12	791,3	111,24	6,67	4,71
493	na	na	2	0	49,82	0	20,68	662,6	87,93	6,50	4,48
494	na	na	9	1	44,46	1	24,49	1145,0	178,13	7,04	5,18
496	na	na	2	0	52,44	0	23,51	971,3	172,77	6,88	5,15
497	na	na	9	1	54,05	0	25,96	499,5	75,16	6,21	4,32
498	na	na	9	1	48,33	0	24,22	584,2	81,67	6,37	4,40
500	na	na	9	1	44,08	1	33,17	737,1	127,59	6,60	4,85
501	na	na	2	0	44,42	1	26,85	380,3	77,09	5,94	4,34
502	na	na	9	1	43,35	1	33,61	371,0	65,99	5,92	4,19
503	na	na	9	1	39,58	1	22,45	617,4	116,90	6,43	4,76
504	na	na	2	0	44,61	1	23,89	634,9	102,53	6,45	4,63
505	na	na	2	0	46,21	0	30,47	595,7	104,25	6,39	4,65
506	na	na	2	0	36,41	0	28,41	377,5	67,01	5,93	4,20
507	na	na	2	0	40,83	1	35,83	791,8	137,95	6,67	4,93
508	na	na	9	1	44,28	1	23,72	638,6	72,55	6,46	4,28
509	na	na	2	0	44,34	0	36,20	478,8	70,49	6,17	4,26
510	na	na	2	0	44,23	0	27,47	428,9	59,58	6,06	4,09
511	na	na	2	0	26,35	1	22,89	354,1	58,34	5,87	4,07
512	na	na	2	0	38,08	1	22,96	421,6	51,37	6,04	3,94
514	na	na	9	1	37,21	1	26,23	854,4	104,18	6,75	4,65
515	na	na	2	0	28,19	0	22,55	698,4	77,14	6,55	4,35
516	na	na	2	0	30,54	1	31,56	872,8	126,70	6,77	4,84
517	na	na	9	1	46,08	1	24,16	444,6	78,25	6,10	4,36
518	na	na	2	0	40,41	0	25,86	395,3	57,45	5,98	4,05
519	na	na	9	1	40,62	1	29,94	711,0	100,16	6,57	4,61
520	na	na	2	0	40,89	0	28,07	467,3	65,70	6,15	4,19
521	na	na	9	1	45,63	1	24,21	648,4	85,47	6,47	4,45
523	na	na	9	1	42,23	1	30,47	463,6	71,61	6,14	4,27
524	na	na	2	0	24,92	0	17,56	409,7	50,00	6,02	3,91
525	na	na	2	0	46,22	1	28,38	500,4	88,66	6,22	4,48
526	na	na	2	0	39,49	0	27,43	485,6	98,90	6,19	4,59
527	na	na	2	0	35,89	0	23,59	416,4	47,63	6,03	3,86
529	na	na	2	0	53,89	0	23,46	351,2	114,42	5,86	4,74
530	na	na	9	1	41,78	1	18,81	425,5	68,27	6,05	4,22
532	na	na	2	0	35,95	0	21,26	775,5	125,54	6,65	4,83
533	na	na	2	0	44,26	1	23,16	388,7	58,69	5,96	4,07
535	na	na	2	0	45,46	0	28,41	739,9	104,18	6,61	4,65
536	na	na	2	0	33,76	0	19,92	364,0	47,46	5,90	3,86
537	na	na	2	0	23,73	0	19,57	682,7	105,90	6,53	4,66
538	na	na	9	1	34,20	1	18,38	525,3	67,90	6,26	4,22
539	na	na	2	0	47,10	0	22,39	485,1	51,71	6,18	3,95
540	na	na	2	0	42,18	0	27,64	448,6	62,44	6,11	4,13
541	na	na	9	1	47,43	0	22,31	344,9	67,90	5,84	4,22
542	na	na	2	0	46,69	0	26,81	1099,0	125,54	7,00	4,83
544	na	na	2	0	25,28	0	28,70	702,3	95,99	6,55	4,56
548	na	na	2	0	55,34	0	31,18	720,1	66,20	6,58	4,19
549	na	na	2	0	42,64	1	27,47	746,3	95,84	6,62	4,56
550	na	na	9	1	35,94	1	27,47	801,6	85,07	6,69	4,44
551	na	na	2	0	40,28	0	22,09	543,6	74,25	6,30	4,31
552	na	na	2	0	47,12	0	23,67	624,9	104,71	6,44	4,65
553	na	na	2	0	47,86	0	25,76	930,0	98,47	6,84	4,59
555	na	na	2	0	29,61	1	24,39	760,6	92,89	6,63	4,53
557	na	na	9	1	45,76	1	29,63	408,0	58,85	6,01	4,07
558	na	na	2	0	52,48	0	27,36	760,9	89,80	6,63	4,50
559	na	na	2	0	40,64	0	20,28	538,4	67,28	6,29	4,21
562	na	na	2	0	42,17	1	23,80	714,9	95,14	6,57	4,56
563	na	na	2	0	21,85	0	21,83	552,0	62,04	6,31	4,13
564	na	na	2	0	20,24	0	20,52	592,1	57,95	6,38	4,06
567	na	na	2	0	48,03	0	23,94	434,1	59,00	6,07	4,08
573	na	na	2	0	35,94	0	40,28	494,7	61,73	6,20	4,12
574	na	na	2	0	48,19	0	28,69	629,7	65,57	6,45	4,18
575	na	na	9	1	44,36	1	30,52	903,2	111,66	6,81	4,72
576	na	na	9	1	23,01	0	36,85	964,4	96,36	6,87	4,57
577	na	na	9	1	42,32	0	26,64	651,9	73,61	6,48	4,30
578	na	na	9	1	50,15	0	23,80	615,1	77,80	6,42	4,35
579	na	na	9	1	46,93	0	27,24	960,5	133,44	6,87	4,89
580	na	na	9	1	41,91	1	29,98	427,4	57,95	6,06	4,06
581	na	na	2	0	41,08	0	26,29	417,4	63,26	6,03	4,15
582	na	na	9	1	40,21	1	28,96	432,1	56,75	6,07	4,04
583	na	na	9	1	53,36	0	26,57	1089,0	131,44	6,99	4,88
584	na	na	9	1	41,66	0	30,93	410,9	51,13	6,02	3,93
585	na	na	9	1	39,27	0	21,16	441,8	47,65	6,09	3,86
586	na	na	2	0	36,66	1	20,81	447,8	58,21	6,10	4,06
587	na	na	2	0	48,06	0	24,22	785,7	93,53	6,67	4,54
588	na	na	9	1	38,09	0	22,72	431,8	76,14	6,07	4,33
589	na	na	2	0	34,78	1	20,68	611,0	109,76	6,42	4,70
590	na	na	9	1	45,51	1	24,34	502,7	89,43	6,22	4,49
591	na	na	2	0	49,68	0	31,22	672,3	118,43	6,51	4,77
593	na	na	2	0	43,82	1	24,30	733,7	96,59	6,60	4,57
594	na	na	9	1	43,18	0	20,32	603,3	58,58	6,40	4,07
595	na	na	9	1	36,02	1	30,32	586,2	78,81	6,37	4,37
596	na	na	2	0	45,87	1	26,54	865,0	110,14	6,76	4,70
597	na	na	2	0	36,50	1	25,01	632,4	85,92	6,45	4,45
598	na	na	2	0	34,14	0	20,96	906,9	105,43	6,81	4,66
599	na	na	2	0	27,20	0	19,27	684,8	78,81	6,53	4,37
600	na	na	2	0	32,25	1	23,70	621,1	96,59	6,43	4,57
601	na	na	2	0	43,32	1	26,03	896,7	122,17	6,80	4,81
602	na	na	2	0	39,07	0	24,69	706,4	101,90	6,56	4,62
603	na	na	2	0	41,64	1	26,04	702,4	77,66	6,55	4,35
604	na	na	9	1	41,59	1	25,26	731,9	90,49	6,60	4,51
605	na	na	2	0	36,37	0	27,89	745,3	92,81	6,61	4,53
607	na	na	9	1	42,00	0	21,80	652,4	110,14	6,48	4,70
608	na	na	9	1	42,87	1	25,54	885,8	109,00	6,79	4,69
609	na	na	2	0	36,29	1	25,38	655,7	94,42	6,49	4,55
610	na	na	9	1	47,03	0	41,91	372,7	62,82	5,92	4,14
611	na	na	9	1	39,29	1	20,05	583,8	74,29	6,37	4,31
612	na	na	2	0	38,82	0	20,72	839,1	97,14	6,73	4,58
613	na	na	2	0	37,36	0	24,45	580,3	81,76	6,36	4,40
614	na	na	2	0	27,27	0	19,49	764,8	98,78	6,64	4,59
617	na	na	2	0	35,17	1	24,07	896,8	112,43	6,80	4,72
618	na	na	2	0	36,71	1	27,17	603,4	106,74	6,40	4,67
619	na	na	9	1	54,24	0	20,55	637,3	78,17	6,46	4,36
620	na	na	2	0	35,58	1	24,69	569,9	70,97	6,35	4,26
621	na	na	9	1	52,99	0	30,84	890,4	107,87	6,79	4,68
622	na	na	9	1	44,35	1	24,21	422,3	62,50	6,05	4,14
623	na	na	2	0	45,60	0	21,48	631,3	97,14	6,45	4,58
624	na	na	2	0	27,36	1	26,32	941,6	124,75	6,85	4,83
626	na	na	2	0	49,64	0	22,04	624,2	76,60	6,44	4,34
627	na	na	2	0	40,90	0	26,22	411,5	55,46	6,02	4,02
628	na	na	2	0	46,20	0	22,98	472,8	67,32	6,16	4,21
629	na	na	9	1	34,50	0	26,40	788,8	100,66	6,67	4,61
630	na	na	2	0	46,49	1	30,30	1174,0	156,21	7,07	5,05
632	na	na	2	0	31,53	1	27,96	1024,0	135,67	6,93	4,91
633	na	na	2	0	43,69	0	22,31	680,0	76,01	6,52	4,33
634	na	na	2	0	49,46	0	22,86	479,9	60,81	6,17	4,11
635	na	na	2	0	36,68	0	21,99	402,0	64,38	6,00	4,16
636	na	na	2	0	39,15	1	25,13	704,3	79,76	6,56	4,38
637	na	na	2	0	43,27	0	21,50	507,1	69,45	6,23	4,24
639	na	na	2	0	44,02	1	22,04	725,8	80,52	6,59	4,39
640	na	na	9	1	49,08	0	27,34	709,5	82,98	6,56	4,42
641	na	na	2	0	35,52	1	20,83	370,1	42,32	5,91	3,75
642	na	na	2	0	54,13	0	26,17	804,7	98,12	6,69	4,59
644	na	na	2	0	46,09	0	32,15	686,0	88,79	6,53	4,49
645	na	na	2	0	53,17	0	24,13	697,9	84,06	6,55	4,43
647	na	na	2	0	41,99	0	22,95	861,4	104,27	6,76	4,65
650	na	na	2	0	52,35	0	29,41	885,4	96,28	6,79	4,57
651	na	na	2	0	40,45	0	29,05	637,0	90,07	6,46	4,50
652	na	na	2	0	33,67	1	23,76	583,6	86,57	6,37	4,46
653	na	na	2	0	42,28	0	26,64	647,1	83,29	6,47	4,42
654	na	na	2	0	33,16	1	32,60	705,2	93,81	6,56	4,54
656	na	na	2	0	39,48	0	25,35	564,6	76,45	6,34	4,34
657	na	na	2	0	24,54	1	25,15	979,7	109,19	6,89	4,69
658	na	na	2	0	50,67	0	27,61	657,2	105,66	6,49	4,66
659	na	na	2	0	51,81	0	20,08	648,3	109,37	6,47	4,69
660	na	na	2	0	36,19	1	24,49	1085,0	135,67	6,99	4,91
661	na	na	2	0	35,16	1	27,40	643,4	91,69	6,47	4,52
664	na	na	2	0	26,96	1	24,38	663,7	106,74	6,50	4,67
665	na	na	9	1	45,41	0	19,49	770,4	107,52	6,65	4,68
666	na	na	2	0	35,10	1	23,71	511,7	89,99	6,24	4,50
741	na	na	9	1	53,00	0	29,41	631,0	87,78	6,45	4,47
742	na	na	9	1	46,00	0	28,44	801,5	127,74	6,69	4,85
743	na	na	2	0	33,00	0	24,89	430,0	91,85	6,06	4,52
744	na	na	9	1	43,00	1	30,16	719,2	94,09	6,58	4,54
745	na	na	9	1	53,00	0	22,14	439,7	66,99	6,09	4,20
746	na	na	9	1	28,00	1	25,73	841,1	98,41	6,73	4,59
748	na	na	9	1	43,00	1	23,92	459,9	75,52	6,13	4,32
749	na	na	2	0	38,00	0	46,97	540,7	73,06	6,29	4,29
751	na	na	2	0	41,00	1	28,72	592,0	85,99	6,38	4,45
753	na	na	2	0	35,00	0	27,22	495,0	83,76	6,20	4,43
757	na	na	2	0	41,00	0	24,31	643,9	101,31	6,47	4,62
758	na	na	9	1	34,00	1	21,39	615,0	70,61	6,42	4,26
759	na	na	2	0	33,00	0	24,44	461,4	53,56	6,13	3,98
760	na	na	2	0	52,00	0	32,18	482,6	91,10	6,18	4,51
761	na	na	9	1	45,00	1	26,49	504,3	92,04	6,22	4,52
763	na	na	9	1	44,00	0	32,87	714,8	113,05	6,57	4,73
764	na	na	2	0	40,00	0	23,84	409,8	71,48	6,02	4,27
765	na	na	9	1	53,00	0	37,81	608,7	84,67	6,41	4,44
768	na	na	2	0	39,00	1	28,63	666,4	136,83	6,50	4,92
771	na	na	2	0	50,00	0	24,98	768,6	103,11	6,64	4,64
772	na	na	2	0	48,00	0	20,31	404,7	68,88	6,00	4,23
773	na	na	9	1	47,00	0	24,77	567,0	90,36	6,34	4,50
774	na	na	2	0	37,00	1	28,73	706,4	111,46	6,56	4,71
775	na	na	2	0	40,00	1	25,97	592,5	100,85	6,38	4,61
776	na	na	2	0	38,00	1	26,85	888,7	128,91	6,79	4,86
777	na	na	2	0	43,00	1	26,60	825,2	148,60	6,72	5,00
778	na	na	2	0	43,00	1	29,67	610,6	90,63	6,41	4,51
779	na	na	9	1	50,00	0	28,57	766,3	122,39	6,64	4,81
781	na	na	2	0	52,00	0	27,28	346,3	52,52	5,85	3,96
782	na	na	2	0	39,00	1	23,62	664,0	92,02	6,50	4,52
783	na	na	2	0	42,00	1	24,93	713,8	106,85	6,57	4,67
784	na	na	2	0	48,00	0	24,38	364,9	55,63	5,90	4,02
785	na	na	2	0	45,00	0	24,80	524,1	85,84	6,26	4,45
786	na	na	9	1	42,00	1	22,05	756,7	112,05	6,63	4,72
787	na	na	2	0	48,00	0	25,26	708,6	111,30	6,56	4,71
788	na	na	9	1	31,00	0	24,49	351,2	55,18	5,86	4,01
789	na	na	2	0	40,00	1	26,60	636,9	82,65	6,46	4,41
790	na	na	2	0	41,00	1	22,28	607,1	73,14	6,41	4,29
791	na	na	2	0	34,00	1	24,93	132,7	23,13	4,89	3,14
792	na	na	9	1	37,00	0	24,51	833,8	128,51	6,73	4,86
793	na	na	2	0	34,00	1	27,44	1162,0	164,06	7,06	5,10
794	na	na	2	0	46,00	0	36,90	456,2	65,70	6,12	4,19
795	na	na	2	0	49,00	0	36,63	642,4	94,28	6,47	4,55
796	na	na	2	0	37,00	1	29,53	663,4	88,91	6,50	4,49
797	na	na	2	0	41,00	1	22,47	537,6	81,98	6,29	4,41
798	na	na	2	0	40,00	1	33,14	854,9	138,06	6,75	4,93
799	na	na	2	0	48,00	0	25,86	404,2	81,31	6,00	4,40
800	na	na	2	0	33,00	0	22,13	656,3	113,93	6,49	4,74
803	na	na	2	0	50,00	0	34,72	781,7	115,64	6,66	4,75
804	na	na	2	0	50,00	0	24,31	465,0	78,83	6,14	4,37
805	na	na	9	1	28,00	1	25,00	627,3	86,35	6,44	4,46
806	na	na	2	0	23,00	0	22,41	608,5	82,98	6,41	4,42
807	na	na	9	1	39,00	0	21,20	578,2	94,81	6,36	4,55
808	na	na	2	0	40,00	1	20,68	526,7	99,06	6,27	4,60
811	na	na	2	0	53,00	0	27,64	938,8	149,46	6,84	5,01
812	na	na	2	0	47,00	0	24,44	691,6	99,95	6,54	4,60
816	na	na	9	1	37,00	1	24,49	9999,0	102,31	9999,00	4,63
817	na	na	2	0	40,00	1	24,45	541,1	90,43	6,29	4,50
818	na	na	2	0	25,00	1	26,29	629,4	87,93	6,44	4,48
820	na	na	2	0	40,00	0	21,45	851,1	120,08	6,75	4,79
821	na	na	9	1	42,00	1	25,71	815,3	111,86	6,70	4,72
822	na	na	2	0	40,00	1	28,40	546,4	112,96	6,30	4,73
823	na	na	2	0	35,00	1	33,46	771,1	150,15	6,65	5,01
824	na	na	2	0	38,00	1	32,98	888,7	104,79	6,79	4,65
825	na	na	2	0	36,00	1	27,78	549,7	90,43	6,31	4,50
826	na	na	2	0	28,00	1	23,55	462,7	64,61	6,14	4,17
827	na	na	2	0	29,00	1	34,15	576,1	92,96	6,36	4,53
828	na	na	2	0	33,00	1	31,17	943,5	133,76	6,85	4,90
830	na	na	9	1	53,00	0	30,49	703,4	104,79	6,56	4,65
831	na	na	9	1	48,00	0	34,93	768,0	104,61	6,64	4,65
832	na	na	2	0	47,00	0	20,43	354,5	52,97	5,87	3,97
836	na	na	9	1	47,00	0	31,89	648,1	85,29	6,47	4,45
838	na	na	9	1	39,00	1	25,03	921,8	141,10	6,83	4,95
839	na	na	2	0	39,00	0	24,34	798,9	107,49	6,68	4,68
841	na	na	2	0	35,00	0	32,41	719,7	72,53	6,58	4,28
842	na	na	9	1	45,00	1	32,65	771,3	77,39	6,65	4,35
843	na	na	2	0	44,00	0	21,22	503,0	57,70	6,22	4,06
845	na	na	2	0	48,00	0	999,00	1377,0	127,81	7,23	4,85
848	na	na	2	0	35,00	0	29,71	560,9	61,35	6,33	4,12
849	na	na	9	1	41,00	1	26,51	698,0	74,71	6,55	4,31
850	na	na	2	0	40,00	0	23,66	660,9	63,27	6,49	4,15
851	na	na	9	1	41,00	1	30,49	903,7	99,15	6,81	4,60
852	na	na	9	1	45,00	0	29,72	1015,0	119,13	6,92	4,78
853	na	na	9	1	51,00	0	26,53	969,3	100,90	6,88	4,61
854	na	na	2	0	47,00	0	22,94	935,7	83,68	6,84	4,43
855	na	na	9	1	41,00	1	37,96	1184,0	113,77	7,08	4,73
857	na	na	9	1	41,00	1	27,60	759,1	67,43	6,63	4,21
858	na	na	2	0	43,00	0	37,11	881,5	89,33	6,78	4,49
859	na	na	9	1	44,00	1	28,36	735,1	75,82	6,60	4,33
860	na	na	2	0	44,00	0	23,81	936,5	89,65	6,84	4,50
862	na	na	2	0	44,00	1	28,41	848,4	98,80	6,74	4,59
865	na	na	2	0	44,00	1	29,61	535,2	51,65	6,28	3,94
866	na	na	9	1	46,00	0	29,87	564,3	58,49	6,34	4,07
867	na	na	2	0	49,00	0	24,82	439,0	33,84	6,08	3,52
868	na	na	2	0	28,00	1	21,39	722,8	91,73	6,58	4,52
871	na	na	2	0	38,00	1	31,80	1223,0	103,55	7,11	4,64
872	na	na	2	0	52,00	0	26,61	755,8	72,30	6,63	4,28
873	na	na	9	1	41,00	1	999,00	985,1	103,72	6,89	4,64
874	na	na	2	0	40,00	0	26,18	780,3	73,90	6,66	4,30
875	na	na	2	0	49,00	0	25,58	482,2	57,68	6,18	4,05
877	na	na	2	0	46,00	0	26,69	439,2	63,25	6,08	4,15
879	na	na	9	1	54,00	0	33,00	1045,0	104,41	6,95	4,65
881	na	na	2	0	33,00	1	28,19	657,5	71,72	6,49	4,27
883	na	na	9	1	51,00	0	33,95	544,4	62,56	6,30	4,14
884	na	na	2	0	26,00	0	999,00	890,9	95,15	6,79	4,56
886	na	na	9	1	49,00	0	24,71	782,5	97,47	6,66	4,58
887	na	na	2	0	53,00	0	29,48	1636,0	191,55	7,40	5,26
889	na	na	9	1	42,00	0	37,41	975,3	89,49	6,88	4,49
892	na	na	2	0	44,00	1	30,22	333,2	42,99	5,81	3,76
893	na	na	9	1	45,00	1	34,69	577,1	72,40	6,36	4,28
894	na	na	9	1	45,00	0	28,36	402,4	40,71	6,00	3,71
895	na	na	2	0	50,00	0	26,33	971,6	104,26	6,88	4,65
896	na	na	9	1	50,00	0	18,70	626,6	69,36	6,44	4,24
897	na	na	2	0	33,00	0	25,34	396,7	46,78	5,98	3,85
898	na	na	2	0	42,00	0	24,17	549,1	68,61	6,31	4,23
900	na	na	2	0	35,00	0	28,23	619,1	62,81	6,43	4,14
903	na	na	9	1	53,00	0	999,00	373,1	47,33	5,92	3,86
904	na	na	2	0	47,00	0	23,25	738,2	85,62	6,60	4,45
906	na	na	9	1	51,00	0	30,66	1011,0	102,35	6,92	4,63
910	na	na	2	0	29,00	0	24,09	312,9	41,37	5,75	3,72
911	na	na	9	1	34,00	1	25,21	638,1	70,88	6,46	4,26
912	na	na	2	0	52,00	0	22,77	1169,0	125,89	7,06	4,84
913	na	na	9	1	45,00	1	23,56	884,5	80,81	6,79	4,39
914	na	na	2	0	35,00	0	999,00	785,8	80,81	6,67	4,39
915	na	na	2	0	52,00	0	21,95	1021,0	91,18	6,93	4,51
916	na	na	9	1	38,00	1	24,86	1027,0	114,76	6,93	4,74
917	na	na	2	0	37,00	0	999,00	910,8	98,06	6,81	4,59
918	na	na	2	0	32,00	1	29,96	831,2	84,33	6,72	4,43
919	na	na	9	1	40,00	1	39,19	754,5	69,51	6,63	4,24
921	na	na	2	0	54,00	0	26,89	1146,0	127,23	7,04	4,85
922	na	na	2	0	54,00	0	20,32	807,1	90,85	6,69	4,51
923	na	na	9	1	51,00	0	25,69	971,1	106,18	6,88	4,67
924	na	na	2	0	28,00	1	23,20	867,3	94,17	6,77	4,55
929	na	na	2	0	35,00	0	27,72	1025,0	111,33	6,93	4,71
931	na	na	2	0	41,00	0	20,20	794,9	71,18	6,68	4,27
932	na	na	9	1	55,00	0	31,25	1020,0	88,71	6,93	4,49
934	na	na	2	0	36,00	0	21,76	499,0	52,58	6,21	3,96
936	na	na	2	0	31,00	1	24,31	982,2	114,03	6,89	4,74
939	na	na	2	0	48,00	0	31,57	931,1	98,17	6,84	4,59
940	na	na	9	1	39,00	1	40,08	751,0	73,19	6,62	4,29
941	na	na	9	1	37,00	1	24,28	891,1	86,91	6,79	4,46
942	na	na	2	0	47,00	0	19,94	460,3	52,87	6,13	3,97
943	na	na	2	0	37,00	1	20,50	904,7	96,15	6,81	4,57
944	na	na	2	0	36,00	1	24,81	1040,0	116,20	6,95	4,76
945	na	na	2	0	41,00	1	21,73	1102,0	97,67	7,00	4,58
946	na	na	2	0	37,00	1	23,24	843,6	75,51	6,74	4,32
947	na	na	2	0	35,00	1	20,13	1135,0	100,04	7,03	4,61
948	na	na	9	1	54,00	0	23,05	1134,0	97,50	7,03	4,58
949	na	na	9	1	40,00	1	28,08	985,9	85,94	6,89	4,45
950	na	na	9	1	43,00	1	29,41	861,7	105,38	6,76	4,66
951	na	na	2	0	35,00	0	31,60	902,1	88,87	6,80	4,49
952	na	na	2	0	47,00	0	24,54	1006,0	90,50	6,91	4,51
954	na	na	2	0	44,00	1	28,69	1352,0	134,92	7,21	4,90
955	na	na	9	1	55,00	0	38,20	9999,0	9999,00	9999,00	9999,00
958	na	na	2	0	32,00	0	29,85	812,7	78,62	6,70	4,36
959	na	na	9	1	44,00	1	29,84	778,6	76,75	6,66	4,34
960	na	na	9	1	41,00	1	29,64	1215,0	123,91	7,10	4,82
961	na	na	2	0	39,00	0	27,04	833,1	67,13	6,73	4,21
963	na	na	9	1	49,00	0	22,17	832,6	83,85	6,72	4,43
964	na	na	9	1	40,00	1	33,69	916,0	81,94	6,82	4,41
966	na	na	9	1	39,00	1	29,17	776,7	84,49	6,66	4,44
967	na	na	9	1	44,00	1	25,82	749,3	74,58	6,62	4,31
970	na	na	2	0	44,00	1	28,08	1379,0	154,14	7,23	5,04
971	na	na	9	1	54,00	0	23,58	845,4	98,00	6,74	4,58
973	na	na	9	1	23,00	0	20,57	972,0	125,03	6,88	4,83
974	na	na	2	0	28,00	1	27,15	976,0	103,30	6,88	4,64
978	na	na	9	1	40,00	1	30,65	864,6	100,07	6,76	4,61
979	na	na	2	0	41,00	0	32,84	562,0	73,93	6,33	4,30
980	na	na	9	1	40,00	1	28,67	1158,0	118,09	7,05	4,77
981	na	na	2	0	38,00	0	21,97	868,4	77,75	6,77	4,35
982	na	na	9	1	53,00	0	28,71	592,1	53,70	6,38	3,98
983	na	na	9	1	45,00	1	28,67	1447,0	140,85	7,28	4,95
984	na	na	9	1	35,00	1	23,15	684,9	98,07	6,53	4,59
985	na	na	9	1	42,00	1	24,31	626,2	56,94	6,44	4,04
986	na	na	9	1	43,00	0	29,90	908,8	95,58	6,81	4,56
987	na	na	9	1	47,00	0	29,58	1208,0	111,89	7,10	4,72
988	na	na	9	1	43,00	1	24,97	872,9	83,35	6,77	4,42
989	na	na	2	0	44,00	0	26,87	841,0	74,23	6,73	4,31
990	na	na	9	1	55,00	0	27,80	1407,0	139,11	7,25	4,94
991	na	na	2	0	43,00	0	26,43	1173,0	102,43	7,07	4,63
992	na	na	9	1	52,00	0	25,42	712,9	70,17	6,57	4,25
993	na	na	9	1	40,00	1	26,91	506,1	52,59	6,23	3,96
995	na	na	2	0	49,00	0	20,78	955,4	104,13	6,86	4,65
997	na	na	2	0	39,00	0	29,07	1184,0	98,73	7,08	4,59
998	na	na	9	1	44,00	1	38,64	718,7	56,37	6,58	4,03
999	na	na	9	1	41,00	1	24,08	948,6	99,74	6,85	4,60
1000	na	na	2	0	27,00	0	19,87	597,7	74,08	6,39	4,31
1003	na	na	9	1	41,00	1	26,45	1070,0	102,77	6,98	4,63
1004	na	na	9	1	44,00	1	31,82	2009,0	199,05	7,61	5,29
1005	na	na	2	0	44,00	0	25,24	487,4	53,56	6,19	3,98
1006	na	na	9	1	42,00	1	30,56	891,6	73,48	6,79	4,30
1007	na	na	9	1	35,00	1	35,02	1201,0	111,54	7,09	4,71
1008	na	na	9	1	55,00	0	32,87	658,4	81,00	6,49	4,39
1009	na	na	2	0	52,00	0	21,43	702,3	85,40	6,55	4,45
1010	na	na	9	1	41,00	1	28,53	889,9	111,72	6,79	4,72
1011	na	na	9	1	44,00	1	25,22	1089,0	119,53	6,99	4,78
1012	na	na	2	0	42,00	0	26,26	690,1	76,83	6,54	4,34
1015	na	na	2	0	51,00	0	23,53	1055,0	106,46	6,96	4,67
1017	na	na	2	0	38,00	0	22,59	647,5	68,17	6,47	4,22
1020	na	na	9	1	43,00	1	29,02	1249,0	179,24	7,13	5,19
1022	na	na	2	0	44,00	0	21,80	675,0	76,52	6,51	4,34
1023	na	na	9	1	44,00	0	30,49	604,0	70,19	6,40	4,25
1024	na	na	2	0	49,00	0	42,15	884,2	80,14	6,78	4,38
1025	na	na	9	1	37,00	1	29,91	2125,0	235,70	7,66	5,46
1026	na	na	9	1	45,00	1	34,48	496,0	60,00	6,21	4,09
1027	na	na	9	1	43,00	0	24,68	658,3	76,08	6,49	4,33
1028	na	na	9	1	51,00	0	22,10	767,2	88,20	6,64	4,48
1029	na	na	9	1	43,00	1	29,34	933,2	110,96	6,84	4,71
1030	na	na	2	0	40,00	0	29,23	1170,0	126,69	7,06	4,84
1031	na	na	9	1	49,00	0	24,84	468,4	45,36	6,15	3,81
1032	na	na	9	1	41,00	1	38,61	895,2	96,07	6,80	4,57
1033	na	na	9	1	44,00	0	27,31	1043,0	125,57	6,95	4,83
1034	na	na	9	1	49,00	0	20,66	596,9	64,05	6,39	4,16
1035	na	na	9	1	45,00	1	24,97	557,8	59,31	6,32	4,08
1036	na	na	9	1	44,00	0	23,53	1108,0	119,14	7,01	4,78
1037	na	na	2	0	43,00	1	29,41	1047,0	108,00	6,95	4,68
1038	na	na	9	1	44,00	1	30,79	862,0	99,04	6,76	4,60
1039	na	na	2	0	41,00	0	26,40	834,9	87,41	6,73	4,47
1040	na	na	9	1	42,00	0	22,46	654,7	71,50	6,48	4,27
1044	na	na	9	1	50,00	0	23,99	717,8	70,92	6,58	4,26
1046	na	na	2	0	24,00	1	24,69	1145,0	125,57	7,04	4,83
1049	na	na	2	0	34,00	1	27,44	753,8	74,59	6,63	4,31
1052	na	na	2	0	45,00	0	24,20	671,4	69,61	6,51	4,24
1053	na	na	9	1	40,00	1	25,63	757,5	85,07	6,63	4,44
1054	na	na	2	0	34,00	0	30,23	742,9	65,64	6,61	4,18
1055	na	na	9	1	42,00	1	24,65	765,0	65,48	6,64	4,18
1056	na	na	2	0	36,00	0	24,98	824,8	68,78	6,72	4,23
1057	na	na	2	0	49,00	0	32,98	668,6	60,82	6,51	4,11
1058	na	na	2	0	53,00	0	35,35	1176,0	98,30	7,07	4,59
1060	na	na	2	0	44,00	0	26,01	996,4	86,53	6,90	4,46
1061	na	na	2	0	45,00	1	24,39	917,6	86,69	6,82	4,46
1062	na	na	2	0	53,00	0	23,61	693,8	67,05	6,54	4,21
1064	na	na	2	0	24,00	1	31,56	1118,0	107,83	7,02	4,68
1065	na	na	9	1	53,00	0	40,44	833,3	74,69	6,73	4,31
1066	na	na	2	0	55,00	0	27,30	1118,0	97,78	7,02	4,58
1067	na	na	9	1	37,00	1	28,08	1775,0	171,79	7,48	5,15
1070	na	na	2	0	36,00	1	25,89	908,7	80,06	6,81	4,38
1071	na	na	9	1	39,00	1	27,46	1061,0	92,96	6,97	4,53
1072	na	na	2	0	38,00	0	26,29	623,6	55,48	6,44	4,02
1073	na	na	9	1	44,00	0	28,88	916,0	78,26	6,82	4,36
1075	na	na	9	1	44,00	1	27,16	982,6	88,88	6,89	4,49
1076	na	na	9	1	43,00	0	18,73	688,8	56,69	6,53	4,04
1077	na	na	2	0	38,00	1	31,24	1106,0	109,63	7,01	4,70
1079	na	na	9	1	53,00	0	31,23	990,5	82,20	6,90	4,41
1080	na	na	9	1	43,00	1	24,45	1149,0	99,70	7,05	4,60
1081	na	na	9	1	51,00	0	32,89	1123,0	92,62	7,02	4,53
1082	na	na	2	0	43,00	0	25,39	864,6	70,21	6,76	4,25
1084	na	na	9	1	42,00	0	37,24	995,1	88,21	6,90	4,48
1085	na	na	2	0	54,00	0	44,37	681,9	60,05	6,52	4,10
1087	na	na	9	1	43,00	1	24,62	9999,0	9999,00	9999,00	9999,00
1088	na	na	9	1	41,00	1	30,66	952,5	83,36	6,86	4,42
1089	na	na	2	0	39,00	0	40,65	981,6	82,86	6,89	4,42
1090	na	na	9	1	34,00	1	26,45	972,0	89,22	6,88	4,49
1092	na	na	2	0	52,00	0	25,81	1034,0	96,57	6,94	4,57
1093	na	na	9	1	45,00	1	33,36	1111,0	110,89	7,01	4,71
1094	na	na	9	1	47,00	0	27,31	525,3	57,48	6,26	4,05
1095	na	na	2	0	48,00	0	23,45	776,6	88,52	6,65	4,48
1096	na	na	9	1	36,00	0	17,78	491,7	51,65	6,20	3,94
1097	na	na	9	1	44,00	1	26,44	1169,0	109,30	7,06	4,69
1098	na	na	9	1	43,00	1	31,02	677,0	66,79	6,52	4,20
1099	na	na	9	1	42,00	0	31,87	1386,0	140,33	7,23	4,94
1100	na	na	9	1	50,00	0	34,33	688,0	61,22	6,53	4,11
1102	na	na	2	0	37,00	1	23,56	874,8	90,45	6,77	4,50
1103	na	na	9	1	45,00	1	24,88	824,1	79,45	6,71	4,38
1105	na	na	9	1	51,00	0	29,58	1080,0	102,45	6,98	4,63
1106	na	na	9	1	45,00	1	27,89	633,8	67,27	6,45	4,21
1107	na	na	9	1	44,00	0	25,01	797,0	78,44	6,68	4,36
1108	na	na	2	0	46,00	0	29,07	1156,0	117,09	7,05	4,76
1109	na	na	9	1	43,00	1	32,00	699,7	84,21	6,55	4,43
1110	na	na	9	1	45,00	0	32,60	635,8	75,27	6,45	4,32
1111	na	na	2	0	47,00	0	28,48	774,7	86,62	6,65	4,46
1112	na	na	9	1	45,00	0	28,16	1190,0	124,11	7,08	4,82
1113	na	na	2	0	48,00	0	22,44	862,4	86,10	6,76	4,46
1114	na	na	9	1	54,00	0	34,58	661,0	65,82	6,49	4,19
1115	na	na	9	1	39,00	1	35,49	756,3	86,79	6,63	4,46
1116	na	na	9	1	42,00	1	20,50	766,2	93,44	6,64	4,54
1122	na	na	9	1	45,00	1	22,60	721,7	77,60	6,58	4,35
1125	na	na	9	1	43,00	1	23,24	943,8	104,83	6,85	4,65
1126	na	na	2	0	39,00	0	22,84	757,5	74,61	6,63	4,31
1127	na	na	2	0	51,00	0	22,76	1556,0	149,64	7,35	5,01
1128	na	na	9	1	46,00	0	30,06	1297,0	147,50	7,17	4,99
1129	na	na	9	1	44,00	0	999,00	539,7	58,72	6,29	4,07
1130	na	na	9	1	39,00	1	25,23	722,4	71,98	6,58	4,28
1133	na	na	2	0	51,00	0	25,18	1438,0	144,04	7,27	4,97
1134	na	na	9	1	40,00	1	29,40	1173,0	155,98	7,07	5,05
1135	na	na	9	1	49,00	0	28,86	622,7	78,20	6,43	4,36
1136	na	na	9	1	41,00	0	24,44	519,1	59,33	6,25	4,08
1137	na	na	9	1	44,00	0	27,84	701,2	84,59	6,55	4,44
1138	na	na	2	0	37,00	1	33,52	815,1	87,74	6,70	4,47
1139	na	na	9	1	43,00	1	27,31	1174,0	149,61	7,07	5,01
1140	na	na	2	0	43,00	0	42,57	702,4	89,32	6,55	4,49
1141	na	na	9	1	46,00	1	29,35	959,6	116,72	6,87	4,76
1142	na	na	9	1	43,00	1	29,49	625,9	97,55	6,44	4,58
1143	na	na	9	1	40,00	1	33,66	996,9	99,17	6,90	4,60
1145	na	na	9	1	46,00	1	27,78	880,0	101,63	6,78	4,62
1146	na	na	9	1	45,00	1	31,01	506,3	61,70	6,23	4,12
1147	na	na	9	1	38,00	0	27,22	824,7	99,17	6,72	4,60
1148	na	na	9	1	39,00	1	26,51	1179,0	135,84	7,07	4,91
1150	na	na	9	1	50,00	0	24,74	1116,0	124,95	7,02	4,83
1151	na	na	9	1	55,00	0	30,00	872,9	99,99	6,77	4,61
1154	na	na	9	1	39,00	1	25,51	885,4	102,66	6,79	4,63
1156	na	na	9	1	52,00	0	27,50	1115,0	142,20	7,02	4,96
1160	na	na	2	0	43,00	1	24,50	1064,0	134,93	6,97	4,90
1161	na	na	2	0	32,00	0	26,11	783,8	80,12	6,66	4,38
1162	na	na	2	0	54,00	0	25,33	745,7	84,01	6,61	4,43
1163	na	na	2	0	41,00	0	26,81	860,3	112,89	6,76	4,73
1164	na	na	2	0	53,00	0	28,90	842,9	146,35	6,74	4,99
1166	na	na	9	1	41,00	1	27,02	878,5	103,07	6,78	4,64
1167	na	na	2	0	40,00	0	26,26	995,5	113,53	6,90	4,73
1168	na	na	9	1	35,00	1	22,22	974,2	113,74	6,88	4,73
1169	na	na	9	1	55,00	0	26,40	837,2	90,51	6,73	4,51
1170	na	na	9	1	45,00	1	24,88	699,4	86,75	6,55	4,46
1172	na	na	9	1	45,00	1	30,79	926,5	97,75	6,83	4,58
1173	na	na	9	1	38,00	1	24,90	1039,0	108,56	6,95	4,69
1174	na	na	2	0	36,00	0	20,78	945,1	115,04	6,85	4,75
1175	na	na	9	1	42,00	1	31,63	1287,0	80,48	7,16	4,39
1176	na	na	2	0	38,00	1	26,54	1323,0	123,55	7,19	4,82
1178	na	na	9	1	55,00	0	25,96	1090,0	103,56	6,99	4,64
1180	na	na	2	0	40,00	1	25,03	956,2	98,63	6,86	4,59
1183	na	na	2	0	41,00	1	32,20	1082,0	99,30	6,99	4,60
1184	na	na	9	1	40,00	0	20,13	330,5	27,53	5,80	3,32
1185	na	na	2	0	45,00	0	23,11	704,5	63,32	6,56	4,15
2001	2001	1	1	2	58,62	1	26,00	763,6	82,24	6,64	4,41
2002	2001	2	1	2	59,39	1	26,10	1141,8	100,84	7,04	4,61
2003	2001	3	1	2	59,62	1	9999,00	1350,5	116,25	7,21	4,76
2004	2002	1	1	2	56,67	1	30,70	1271,2	142,94	7,15	4,96
2005	2003	1	0	2	56,19	1	26,40	2925,1	259,95	7,98	5,56
2006	2003	2	0	2	56,44	1	26,70	1202,1	80,74	7,09	4,39
2007	2004	1	1	2	57,79	1	28,40	1177,9	81,04	7,07	4,39
2009	2005	1	1	2	60,65	1	22,90	802,7	104,89	6,69	4,65
2010	2006	1	0	2	52,34	1	26,10	1943,6	194,52	7,57	5,27
2011	2006	2	0	2	52,42	1	26,30	1693,5	202,57	7,43	5,31
2012	2007	1	0	2	54,32	1	19,40	646,1	105,83	6,47	4,66
2013	2008	1	1	2	50,19	1	23,60	744,1	73,02	6,61	4,29
2014	2009	1	0	2	63,13	1	35,50	1650,8	172,39	7,41	5,15
2015	2009	2	0	2	64,08	1	40,80	2781,5	288,05	7,93	5,66
2016	2010	1	0	2	42,21	1	27,80	1514,1	124,91	7,32	4,83
2017	2010	2	0	2	42,52	1	25,00	2057,7	161,15	7,63	5,08
2018	2011	1	0	2	53,09	1	35,90	2392,8	135,69	7,78	4,91
2019	2011	2	9	2	54,08	1	32,70	1255,8	141,07	7,14	4,95
2020	2012	1	1	2	53,55	1	30,50	899,7	55,88	6,80	4,02
2021	2013	1	1	2	54,56	1	31,10	1606,9	124,97	7,38	4,83
2022	2014	1	0	2	45,88	1	27,50	2144,3	102,71	7,67	4,63
2023	2015	1	9	2	52,43	1	19,20	784,4	61,05	6,66	4,11
2024	2015	2	9	2	52,66	1	22,20	872,3	73,61	6,77	4,30
2025	2016	1	0	2	59,91	1	25,10	1527,6	108,02	7,33	4,68
2026	2016	3	0	2	60,04	1	23,90	1113,0	98,37	7,01	4,59
2027	2016	2	1	2	60,91	1	19,80	898,3	72,72	6,80	4,29
2028	2017	1	1	2	59,13	1	26,30	1075,3	115,15	6,98	4,75
2029	2017	2	1	2	59,32	1	25,90	1189,2	110,27	7,08	4,70
2030	2017	5	1	2	59,45	1	26,80	562,0	115,93	6,33	4,75
2031	2017	4	1	2	59,99	1	25,80	1453,5	116,25	7,28	4,76
2032	2017	3	1	2	60,61	1	26,30	1291,3	90,40	7,16	4,50
2034	2019	1	1	2	58,13	1	33,80	1636,1	129,13	7,40	4,86
2035	2019	2	1	2	58,87	1	35,00	1990,0	137,00	7,60	4,92
2036	2020	1	0	2	59,80	1	9999,00	1792,5	184,79	7,49	5,22
2037	2021	1	1	2	59,21	1	29,60	777,9	82,54	6,66	4,41
2038	2021	3	1	2	59,92	1	28,80	1586,7	108,34	7,37	4,69
2039	2021	2	1	2	61,14	1	29,50	1506,8	107,84	7,32	4,68
2040	2022	1	0	2	52,08	1	24,70	2734,8	177,64	7,91	5,18
2041	2023	1	0	2	60,83	1	33,50	2150,1	188,54	7,67	5,24
2042	2023	3	0	2	61,85	1	34,50	1988,3	211,41	7,60	5,35
2043	2023	2	0	2	62,67	1	34,30	1898,7	188,15	7,55	5,24
2044	2024	1	1	2	58,93	1	40,30	432,8	49,44	6,07	3,90
2045	2025	1	0	2	60,16	1	32,80	1118,0	121,90	7,02	4,80
2046	2025	3	0	2	60,62	1	31,50	1095,6	89,93	7,00	4,50
2047	2025	4	0	2	60,97	1	33,00	1218,1	76,79	7,11	4,34
2048	2025	5	9	2	61,18	1	31,10	1431,2	94,82	7,27	4,55
2049	2025	2	1	2	62,18	1	37,70	1380,7	95,81	7,23	4,56
2050	2026	1	1	2	63,94	1	38,80	1223,9	103,76	7,11	4,64
2051	2026	2	1	2	64,23	1	39,00	934,2	79,64	6,84	4,38
2052	2026	3	1	2	65,17	1	9999,00	658,8	58,79	6,49	4,07
2053	2027	1	1	2	56,58	1	36,10	977,4	65,54	6,88	4,18
2054	2028	1	1	2	48,68	1	18,90	1283,0	115,25	7,16	4,75
2055	2029	1	1	2	54,38	1	33,50	1169,3	111,84	7,06	4,72
2056	2030	1	1	2	50,85	1	28,40	672,4	59,70	6,51	4,09
2057	2031	1	1	2	58,73	1	22,80	815,6	56,66	6,70	4,04
2058	2032	1	1	2	72,24	0	23,20	949,7	88,31	6,86	4,48
2060	2033	1	1	2	52,64	1	29,90	538,8	61,80	6,29	4,12
2061	2034	1	1	2	56,35	1	33,70	665,4	42,92	6,50	3,76
2062	2034	2	1	2	58,23	1	30,10	1298,5	74,58	7,17	4,31
2063	2035	1	1	2	63,06	1	23,50	1232,6	81,24	7,12	4,40
2064	2036	1	1	2	60,58	1	29,20	1068,8	78,06	6,97	4,36
2065	2037	1	1	2	53,46	1	30,20	713,4	71,44	6,57	4,27
2066	2037	2	1	2	53,63	1	30,50	1388,3	93,19	7,24	4,53
2067	2038	1	1	2	44,26	1	27,80	587,9	33,58	6,38	3,51
2068	2038	2	1	2	44,34	1	9999,00	782,0	68,33	6,66	4,22
2069	2038	3	1	2	44,42	1	28,20	983,1	86,37	6,89	4,46
2070	2038	4	1	2	45,72	1	27,80	621,2	48,25	6,43	3,88
2071	2039	1	1	2	53,02	1	26,30	723,3	80,92	6,58	4,39
2072	2040	1	1	2	64,58	1	30,30	748,3	46,76	6,62	3,85
2073	2041	1	0	2	59,14	1	28,60	2745,4	173,42	7,92	5,16
2075	2042	1	1	2	56,98	0	26,40	1331,6	102,98	7,19	4,63
2077	2043	2	9	2	51,41	0	22,30	1909,3	156,13	7,55	5,05
2078	2044	1	0	2	58,65	1	9999,00	1736,1	166,97	7,46	5,12
2079	2044	2	0	2	58,92	1	27,40	2711,7	203,20	7,91	5,31
2080	2045	1	0	2	50,32	0	9999,00	1650,6	110,51	7,41	4,71
2081	2046	1	1	2	47,26	0	29,00	1805,7	48,04	7,50	3,87
2082	2047	1	1	2	68,74	1	29,20	1212,0	142,53	7,10	4,96
2083	2047	2	1	2	70,35	1	32,90	1485,7	198,82	7,30	5,29
2084	2048	1	1	2	67,51	1	39,10	687,6	70,81	6,53	4,26
2085	2048	2	1	2	68,09	1	40,00	695,7	88,75	6,54	4,49
2086	2049	1	1	2	52,05	1	28,70	750,7	74,66	6,62	4,31
2087	2050	1	1	2	47,93	1	32,30	1160,2	142,53	7,06	4,96
2088	2051	1	1	2	56,48	1	9999,00	201,7	39,17	5,31	3,67
2089	2051	2	1	2	56,71	1	27,40	1431,4	112,51	7,27	4,72
2090	2052	1	1	2	61,84	0	33,80	1709,6	131,23	7,44	4,88
2091	2053	1	1	2	76,64	0	22,50	594,8	89,72	6,39	4,50
2092	2053	2	1	2	77,24	0	21,90	9999,0	9999,00	9999,00	9999,00
2093	2054	1	1	2	60,15	1	32,90	982,6	117,03	6,89	4,76
2094	2054	2	1	2	61,23	1	34,80	945,0	128,17	6,85	4,85
2095	2055	1	1	2	53,03	1	9999,00	923,2	115,52	6,83	4,75
2096	2056	1	1	2	58,76	1	22,60	2996,0	259,53	8,01	5,56
2097	2056	2	1	2	60,10	1	21,50	9999,0	9999,00	9999,00	9999,00
2098	2057	2	1	2	53,82	1	9999,00	9999,0	9999,00	9999,00	9999,00
2099	2057	1	1	2	55,00	1	27,90	1618,8	169,75	7,39	5,13
2100	2057	3	1	2	55,20	1	9999,00	1116,4	119,55	7,02	4,78
2101	2058	2	1	2	55,26	1	26,10	9999,0	9999,00	9999,00	9999,00
2102	2058	1	1	2	55,63	1	26,60	851,7	105,52	6,75	4,66
2103	2059	1	1	2	52,92	1	28,80	1345,2	136,86	7,20	4,92
2104	2059	2	1	2	53,75	1	9999,00	1094,2	116,53	7,00	4,76
2105	2060	1	1	2	70,00	0	32,90	1012,1	124,11	6,92	4,82
2106	2061	1	1	2	57,46	1	21,50	1211,5	125,12	7,10	4,83
2107	2062	2	9	2	54,90	0	24,00	482,1	193,38	6,18	5,26
2108	2062	1	9	2	54,92	0	25,30	2197,0	274,09	7,69	5,61
2109	2063	2	9	2	52,73	1	25,50	1537,6	141,50	7,34	4,95
2110	2063	1	9	2	52,92	1	26,60	1267,5	143,05	7,14	4,96
2111	2064	1	0	2	49,03	1	29,40	894,5	118,04	6,80	4,77
2113	2064	4	9	2	50,01	1	23,70	1246,5	154,48	7,13	5,04
2114	2064	2	1	2	50,10	1	24,70	1084,7	141,50	6,99	4,95
2115	2065	3	9	2	49,05	1	35,00	1320,5	107,01	7,19	4,67
2116	2065	2	9	2	49,13	1	34,60	831,0	76,11	6,72	4,33
2117	2065	4	9	2	49,21	1	33,50	744,7	88,26	6,61	4,48
2118	2065	1	1	2	51,29	1	37,60	1665,2	142,01	7,42	4,96
2119	2066	1	1	2	55,05	0	28,40	1004,9	129,19	6,91	4,86
2120	2067	1	1	2	56,20	0	36,80	1078,6	136,86	6,98	4,92
2121	2067	3	1	2	56,91	0	32,40	1430,8	69,13	7,27	4,24
2122	2067	2	1	2	57,17	0	31,10	9999,0	9999,00	9999,00	9999,00
2123	2068	1	1	2	60,07	1	26,50	2139,4	171,82	7,67	5,15
2124	2069	1	0	2	54,98	1	9999,00	1171,7	123,02	7,07	4,81
2125	2070	1	0	2	52,64	1	9999,00	1056,6	118,46	6,96	4,77
2126	2071	1	1	2	49,33	1	33,10	810,0	92,22	6,70	4,52
2127	2072	1	1	2	52,11	1	26,90	2327,0	226,03	7,75	5,42
2128	2073	1	1	2	54,82	1	22,30	1526,1	167,04	7,33	5,12
2129	2074	1	0	2	51,33	1	26,30	1343,7	157,53	7,20	5,06
2130	2075	1	1	2	66,70	1	35,70	1156,4	85,29	7,05	4,45
2134	2076	2	9	2	53,91	1	24,40	1653,6	207,40	7,41	5,33
2135	2077	1	0	2	52,78	1	24,00	1324,0	162,95	7,19	5,09
2136	2078	1	1	2	68,04	0	40,60	1149,1	126,94	7,05	4,84
2137	2079	1	1	2	57,56	0	19,20	898,5	119,76	6,80	4,79
2138	2079	2	1	2	57,93	0	19,20	1131,0	105,57	7,03	4,66
2139	2080	1	1	2	61,49	1	25,20	658,9	76,56	6,49	4,34
2140	2080	2	1	2	62,55	1	23,30	638,7	111,35	6,46	4,71
2141	2081	1	1	2	60,96	1	26,50	2011,9	212,38	7,61	5,36
2142	2082	1	1	2	54,82	1	39,20	1114,0	131,53	7,02	4,88
2143	2082	2	1	2	55,64	1	38,10	819,3	99,82	6,71	4,60
2144	2083	1	1	2	58,70	1	36,80	1574,2	160,24	7,36	5,08
2145	2084	2	9	2	30,80	1	29,10	1719,2	173,88	7,45	5,16
2146	2084	1	1	2	31,23	1	33,30	1108,7	138,13	7,01	4,93
2148	2085	1	9	2	61,30	1	26,00	1439,4	193,30	7,27	5,26
2149	2086	1	1	2	60,02	1	28,00	958,4	96,65	6,87	4,57
2150	2086	2	1	2	61,94	1	25,30	1060,5	87,18	6,97	4,47
2151	2087	1	1	2	62,13	0	9999,00	739,5	66,05	6,61	4,19
2152	2088	1	0	2	58,80	1	9999,00	1931,7	182,16	7,57	5,20
2153	2089	1	1	2	64,38	1	26,90	1109,5	129,56	7,01	4,86
2154	2090	1	1	2	45,89	1	20,80	864,1	119,76	6,76	4,79
2155	2091	1	1	2	58,07	1	18,50	1349,2	156,18	7,21	5,05
2156	2092	1	0	2	51,99	0	24,10	1241,1	134,83	7,12	4,90
2157	2092	2	9	2	52,99	0	21,20	1267,2	152,81	7,14	5,03
2158	2093	1	1	2	66,31	0	25,80	1040,9	123,02	6,95	4,81
2159	2093	3	1	2	66,88	0	25,80	3114,4	427,92	8,04	6,06
2160	2093	2	1	2	67,30	0	9999,00	9999,0	9999,00	9999,00	9999,00
2161	2094	1	1	2	76,53	1	30,20	4542,3	402,85	8,42	6,00
2162	2095	1	1	2	60,32	0	9999,00	645,4	91,52	6,47	4,52
2163	2096	1	1	2	64,78	1	20,30	937,4	91,52	6,84	4,52
2164	2097	1	9	9	52,94	1	34,90	2599,5	202,84	7,86	5,31
2165	2098	1	9	9	57,36	1	30,10	1005,5	116,99	6,91	4,76
2166	2099	1	1	2	46,32	0	34,90	420,5	60,63	6,04	4,10
2167	2100	1	1	2	52,18	1	25,10	908,3	165,58	6,81	5,11
2168	2100	3	1	2	52,37	1	9999,00	1435,8	141,70	7,27	4,95
2169	2100	2	1	2	52,45	1	24,60	819,0	106,01	6,71	4,66
2170	2101	1	1	2	55,21	1	9999,00	1124,2	111,49	7,02	4,71
2171	2102	1	1	2	69,86	1	9999,00	1198,3	147,94	7,09	5,00
