# Supplementary material for: Circulating fibroblast activation protein activity and antigen levels correlate strongly when measured in liver disease and coronary heart disease
Source: PLoS One. 2017 Jun 5;12(6):e0178987. doi: 10.1371/journal.pone.0178987 (PMC5459491; doi:10.1371/journal.pone.0178987)
Supplement: S2 Data — (XLSX) [file pone.0178987.s002.xlsx]

## Sheet: Sheet1
Samplenr	Co_HCV	EDTA_FAPact	Citrate_FAPact	EDTA_FAPag	Citrate_FAPag	LN_EDTA_FAPact	LN_EDTA_FAPag	LN_Citrate_FAPact	LN_Citrate_FAPag
1	0	1135,87	1223,63	9999,00	9999,00	7,04		7,11			Samplenr
2	0	542,67	678,34	9999,00	9999,00	6,30		6,52			Co_HCV	0: control; 1: HCV
3	0	1606,85	1278,31	9999,00	9999,00	7,38		7,15			EDTA_FAPact	FAP activity measured in EDTA samples
4	0	974,80	881,41	9999,00	9999,00	6,88		6,78			Citrate_FAPact	FAP activity measured in citrated samples
5	0	1178,23	924,62	9999,00	9999,00	7,07		6,83			EDTA_FAPag	FAP antigen measured in EDTA samples
6	0	1278,52	570,96	9999,00	9999,00	7,15		6,35			Citrate_FAPag	FAP antigen measured in citrated samples
7	0	976,22	829,81	9999,00	9999,00	6,88		6,72			LN_EDTA_FAPact	LN_FAP activity measured in EDTA samples
8	0	1012,62	740,71	9999,00	9999,00	6,92		6,61			LN_EDTA_FAPag	LN_FAP activity measured in citrated samples
10	0	1371,31	1185,10	9999,00	9999,00	7,22		7,08			LN_Citrate_FAPact	LN_FAP antigen measured in EDTA samples
11	0	1156,44	855,06	9999,00	9999,00	7,05		6,75			LN_Citrate_FAPag	LN_FAP antigen measured in citrated samples
12	0	882,40	813,24	9999,00	9999,00	6,78		6,70
13	0	1193,35	1020,98	9999,00	9999,00	7,08		6,93
14	0	1706,86	1160,41	9999,00	9999,00	7,44		7,06
15	0	1083,74	775,70	9999,00	9999,00	6,99		6,65
16	0	703,27	579,64	9999,00	9999,00	6,56		6,36
17	0	1027,14	881,23	9999,00	9999,00	6,93		6,78
18	0	1424,91	1186,82	9999,00	9999,00	7,26		7,08
19	0	1176,39	1019,82	9999,00	9999,00	7,07		6,93
20	0	948,47	791,42	9999,00	9999,00	6,85		6,67
21	0	1256,08	1117,06	9999,00	9999,00	7,14		7,02
22	0	895,94	746,17	9999,00	9999,00	6,80		6,61
23	1	719,45	813,27	9999,00	9999,00	6,58		6,70
24	1	899,03	784,13	9999,00	9999,00	6,80		6,66
25	1	1012,68	888,32	9999,00	9999,00	6,92		6,79
26	1	716,31	638,94	9999,00	9999,00	6,57		6,46
27	1	815,92	727,50	9999,00	9999,00	6,70		6,59
28	1	533,16	450,72	9999,00	9999,00	6,28		6,11
29	1	1178,23	1164,43	9999,00	9999,00	7,07		7,06
30	1	1125,79	998,84	9999,00	9999,00	7,03		6,91
31	1	1246,48	1113,54	9999,00	9999,00	7,13		7,02
32	1	9999,00	9999,00	9999,00	9999,00
33	1	9999,00	9999,00	9999,00	9999,00
803	0	9999,00	9999,00	130,86	125,30		4,87		4,83
804	0	9999,00	9999,00	87,58	83,81		4,47		4,43
806	0	9999,00	9999,00	121,42	95,68		4,80		4,56
818	0	9999,00	9999,00	158,96	111,78		5,07		4,72
820	0	9999,00	9999,00	163,03	121,42		5,09		4,80
822	0	9999,00	9999,00	123,08	134,21		4,81		4,90
823	0	9999,00	9999,00	203,58	181,51		5,32		5,20
824	0	9999,00	9999,00	127,12	151,51		4,85		5,02
825	0	9999,00	9999,00	138,69	103,30		4,93		4,64
826	0	9999,00	9999,00	107,42	98,00		4,68		4,58
827	0	9999,00	9999,00	115,90	88,12		4,75		4,48
828	0	9999,00	9999,00	192,50	165,89		5,26		5,11
839	0	9999,00	9999,00	109,31	147,13		4,69		4,99
841	0	9999,00	9999,00	121,42	98,40		4,80		4,59
843	0	9999,00	9999,00	84,89	63,57		4,44		4,15
845	0	9999,00	9999,00	218,19	195,94		5,39		5,28
848	0	9999,00	9999,00	94,60	65,68		4,55		4,18
858	0	9999,00	9999,00	102,75	109,31		4,63		4,69
865	0	9999,00	9999,00	85,96	68,86		4,45		4,23
867	0	9999,00	9999,00	68,64	63,68		4,23		4,15
871	0	9999,00	9999,00	160,17	156,76		5,08		5,05
877	0	9999,00	9999,00	113,15	84,35		4,73		4,43
881	0	9999,00	9999,00	136,45	104,39		4,92		4,65
884	0	9999,00	9999,00	164,17	146,56		5,10		4,99
887	0	9999,00	9999,00	265,08	259,55		5,58		5,56
